# Supplementary material for: Characterization of Mycobacterium salfingeri sp. nov.: A novel nontuberculous mycobacteria isolated from a human wound infection
Source: Front Microbiol. 2022 Oct 10;13:992610. doi: 10.3389/fmicb.2022.992610 (PMC9589434; doi:10.3389/fmicb.2022.992610)
Supplement: Supplementary file 3 [file Table_1.XLSX]

## Sheet: Sheet1
	Supplemental Table 1. Species and strains used for the study of the taxonomic affiliation of 20-157661T
	Mycobacterium doricum JCM 12405
	Mycobacterium tuberculosis H37Rv
	Mycobacterium celeriflavum JCM 18439
	Mycobacterium phlei CCUG 21000
	Mycobacterium avium 104
	Mycobacterium pulveris JCM 6370
	Mycobacterium litorale JCM 17423
	Mycobacterium avium subsp. hominissuis JP-H-1
	Mycobacterium phocaicum JCM 15301
	Mycobacterium madagascariense JCM 13574
	Mycobacterium gadium JCM 12688
	Mycobacterium branderi JCM 12687
	Mycobacterium monacense JCM 15658
	Mycobacterium mantenii JCM 18113
	Mycobacterium stomatepiae JCM 17783
	Mycobacterium florentinum JCM 14740
	Mycobacterium moriokaense JCM 6375
	Mycobacterium vaccae 95051
	Mycobacterium gallinarum JCM 6399
	Mycobacterium chubuense NBB4
	Mycobacterium rhodesiae NBB3
	Mycobacterium arabiense JCM 18538
	Mycobacterium vanbaalenii PYR-1
	Mycobacterium smegmatis MC2 155
	Mycobacterium goodii X7B
	Mycobacterium mageritense JCM 12375
